# Supplementary material for: Investigating the Effects of a New Peptide, Derived from the Enterolobium contortisiliquum Proteinase Inhibitor (EcTI), on Inflammation, Remodeling, and Oxidative Stress in an Experimental Mouse Model of Asthma–Chronic Obstructive Pulmonary Disease Overlap (ACO)
Source: Int J Mol Sci. 2023 Sep 28;24(19):14710. doi: 10.3390/ijms241914710 (PMC10573003; doi:10.3390/ijms241914710)
Supplement: Supplementary file 1 [file ijms-24-14710-s001.zip]

Archive with 1 entries (1 files):
- ijms-2612619-supplementary.pdf
